# Supplementary material for: Correlates of neural adaptation to food cues and taste: the role of obesity risk factors
Source: Soc Cogn Affect Neurosci. 2021 Mar 3;18(1):nsab018. doi: 10.1093/scan/nsab018 (PMC10074771; doi:10.1093/scan/nsab018)
Supplement: nsab018_Supp [file nsab018_supp.zip]

Archive with 1 entries (1 files):
- scan-20-067-File002.docx
